# Supplementary material for: Production of Volatile Moth Sex Pheromones in Transgenic Nicotiana benthamiana Plants
Source: Biodes Res. 2021 Oct 12;2021:9891082. doi: 10.34133/2021/9891082 (PMC10521740; doi:10.34133/2021/9891082)
Supplement: Supplementary 2 — Supplementary File 1: data of principal component analysis and heatmap representation. [file 9891082.f2.xlsx]

## Sheet: Foglio1
Name	Sample with the highest value	R Match NIST	Kovats Index (Experimental RI)	Highest value	SxPv1.0_young_1	SxPv1.0_young_10	SxPv1.0_young_11	SxPv1.0_young_12	SxPv1.0_young_2	SxPv1.0_young_3	SxPv1.0_young_4	SxPv1.0_young_5	SxPv1.2_young_11	SxPv1.0_young_7	SxPv1.0_young_8	SxPv1.0_young_9	SxPv1.0_adult_1	SxPv1.0_adult_10	SxPv1.0_adult_11	SxPv1.0_adult_12	SxPv1.0_adult_2	SxPv1.0_adult_3	SxPv1.0_adult_4	SxPv1.0_adult_5	SxPv1.0_adult_6	SxPv1.0_adult_7	SxPv1.0_adult_8	SxPv1.0_adult_9	SxPv1.2_young_1	SxPv1.2_young_10	SxPv1.0_young_6	SxPv1.2_young_12	SxPv1.2_young_2	SxPv1.2_young_3	SxPv1.2_young_4	SxPv1.2_young_5	SxPv1.2_young_6	SxPv1.2_young_7	SxPv1.2_young_8	SxPv1.2_young_9	SxPv1.2_adult_1	SxPv1.2_adult_10	SxPv1.2_adult_11	SxPv1.2_adult_12	SxPv1.2_adult_2	SxPv1.2_adult_3	SxPv1.2_adult_4	SxPv1.2_adult_5	SxPv1.2_adult_6
Label					SxPv1.0_young	SxPv1.0_young	SxPv1.0_young	SxPv1.0_young	SxPv1.0_young	SxPv1.0_young	SxPv1.0_young	SxPv1.0_young	SxPv1.2_young	SxPv1.0_young	SxPv1.0_young	SxPv1.0_young	SxPv1.0_adult	SxPv1.0_adult	SxPv1.0_adult	SxPv1.0_adult	SxPv1.0_adult	SxPv1.0_adult	SxPv1.0_adult	SxPv1.0_adult	SxPv1.0_adult	SxPv1.0_adult	SxPv1.0_adult	SxPv1.0_adult	SxPv1.2_young	SxPv1.2_young	SxPv1.0_young	SxPv1.2_young	SxPv1.2_young	SxPv1.2_young	SxPv1.2_young	SxPv1.2_young	SxPv1.2_young	SxPv1.2_young	SxPv1.2_young	SxPv1.2_young	SxPv1.2_adult	SxPv1.2_adult	SxPv1.2_adult	SxPv1.2_adult	SxPv1.2_adult	SxPv1.2_adult	SxPv1.2_adult	SxPv1.2_adult	SxPv1.2_adult
3-hexenal	SxPv1.0_young_2	852	772±2 (4)	3880002	1219363	1461406	1189283	1701991	3880002	538181	1119659	1066033	82039	51775	2392923	1768065	892481	1629283	608866	113420	661772	2746510	381603	991860	1847360	22572	33097	1985615	277906	806159	515048	46236	44416	30856	119781	27787	14184	152524	16202	364985	1091734	1030476	654795	538865	1326589	149374	2087170	780284	193593
Phenol, 3,5-dimethyl-	SxPv1.2_adult_7	708	1126Â±1 (18)	23774	2500	4802	2500	4222	3397	4191	2532	3472	5601	5725	8161	4833	11011	9449	7092	5641	11323	15961	9320	10494	13053	5039	5304	8626	3847	5433	6769	4784	2500	2577	2500	3796	8571	4319	9048	4511	9519	13945	9986	10666	11009	15054	17726	14448	11614
E-2-hexenal bis	SxPv1.2_adult_7	854	827±3 (123)	1624363	468992	723562	310603	567752	996710	237305	310281	338618	30974	36072	765758	541260	322402	553107	235514	41707	238235	875060	150307	316575	484357	15152	18800	613164	185413	322258	264514	2500	16762	2500	53720	11972	12711	48269	16507	165589	535281	520732	214209	151607	586406	77090	951674	424693	96614
4-Oxohex-2-enal	SxPv1.2_adult_4	888	957±N/A (1)	419921	83989	97631	57426	112936	396130	20956	73772	53632	4282	3653	115681	101370	44092	95197	40965	8553	29216	209445	22303	46828	91689	2500	3316	155898	11488	51698	17511	2500	2500	2500	4516	2500	2500	7863	2500	15610	110413	51752	67129	24171	143407	15715	419921	129359	16183
o-cymene	WT_adult_5	894	1025±7 (52)	155017	36272	37589	24425	64290	19706	22340	54603	35113	40466	34998	68045	36993	80142	141970	68829	57378	67206	76359	65522	79115	99081	19204	28747	81578	29400	25880	35482	26574	37910	21444	44134	31124	46811	34150	38505	30353	74897	90734	64038	113977	74190	85092	73909	47373	63150
4-Hexen-3-one, 5-methyl-	SxPv1.2_adult_4	718	1080±N/A (1)	177457	69655	79908	66892	76677	163110	2500	64120	61998	2500	2500	53994	78017	43093	62872	38885	23532	35599	123045	26966	48672	67660	13572	16806	92458	2500	62128	16518	2500	2500	2500	2500	2500	2500	2500	2500	2500	63378	48829	47484	36065	74790	24224	177457	76294	23327
Limonene	WT_adult_1	841	1023±4 (703)	124076	4145	5281	8710	2500	5603	6485	7035	4609	4286	2500	2500	2500	14202	10780	10653	13014	9485	21065	12566	13194	2500	2500	2500	10179	6904	4781	2500	4237	10114	5714	5417	5671	2500	2500	5796	3803	6328	37218	2500	20142	19910	2500	13497	2500	2500
6-Methyl-3,5-heptadiene-2-one	SxPv1.0_adult_1	915	1076±3 (12)	310853	248804	82811	33183	84858	96525	174762	82421	86422	43343	90496	125639	70534	310853	90699	52890	48687	158664	141098	139878	96814	121495	49615	37376	70771	37313	42641	52088	48640	17645	46215	27249	36602	47325	38042	52175	50394	41689	62795	31936	51273	52330	72765	64780	59342	43652
Benzeneacetaldehyde	SxPv1.2_adult_10	923	1011±6 (124)	3386348	481291	904936	463893	1427124	608044	708907	671759	575289	612537	578476	1053111	1384820	1186418	1013240	1285549	1153949	1481070	1636091	1367818	1600919	948801	796172	945949	1623696	1162295	1028865	721891	694168	878263	749137	1250929	810898	717841	617951	785574	933223	1375122	3386348	1083043	2101172	2095088	1415608	1767163	2084835	940745
cis-Linaloloxide	WT_adult_3	803	1066±7 (13)	28664	4644	4772	3738	10119	4855	5127	5598	3916	3360	2500	4880	6044	8839	17351	7164	7119	8319	8530	9029	9235	10324	3565	3787	9674	7076	4140	4028	4701	5596	4551	5256	4816	3288	4072	2735	3875	8622	15265	6524	11423	8846	7068	12296	10839	5171
Linalool	WT_adult_1	697	1086±3 (646)	663379	2500	2500	2500	2500	2500	2500	8092	2500	2500	2500	2500	7802	41886	31965	34153	17726	20205	24428	39792	28569	15418	20342	9553	23245	18450	8533	2500	2500	39927	2500	13633	8599	6870	2500	2500	6055	32266	53568	7882	20376	110762	2500	67677	26686	18121
Benzyl isopentenyl ether	SxPv1.2_adult_10	888	1303±6 (2)	684054	140735	131872	65914	227248	103324	78269	151300	118793	102506	78161	139756	143274	299088	320074	206074	256575	261965	255825	391530	342872	373990	106038	123087	308604	172781	131882	103005	118484	206117	91938	157443	111508	108704	117613	155502	116525	256335	684054	280817	489834	524094	309258	415809	378261	269442
gamma-terpinene	WT_adult_1	895	1050±4 (484)	298905	12788	13211	9439	16914	10639	14966	13836	11533	22021	14006	20150	14914	32008	26426	24680	17208	21226	28907	31090	28240	23497	12934	9954	25230	26418	23252	12665	18270	24417	21798	21789	21616	24117	17022	23886	19234	31200	48044	18815	29498	69926	30909	59449	35181	25735
Benzene, 4-ethenyl-1,2-dimethyl-	SxPv1.2_adult_7	837	1100±0 (2)	220876	21542	24271	12291	53974	27326	20356	36047	23035	23034	22547	39046	28899	58638	141564	43835	40363	44571	60391	64550	66675	78149	17473	19399	95629	29700	28385	27606	21256	27715	21522	31193	28722	29244	21573	28208	22581	66246	78292	34176	70861	109300	54129	105123	60412	38710
Benzaldehyde, 3-methyl-	SxPv1.2_adult_10	935	1056±9 (8)	87352	24049	20208	16290	22339	16988	22078	30042	25661	23939	17674	31277	20931	51743	34767	27735	34438	44227	38107	50314	53737	52890	14446	14784	37621	33738	25049	23921	27136	47204	29070	26449	20784	21981	20257	28314	18299	23943	87352	38004	52727	49432	37806	30872	35981	32158
cis-Ocimenol	WT_adult_1	897	1157±N/A (1)	208298	4829	5191	2500	7836	5117	2500	5990	2500	5781	4058	7498	5968	16989	27449	13911	9098	9026	9851	17017	11749	10626	9864	4402	14103	2500	2500	2500	2500	10767	2500	2500	2500	2500	4430	2500	5286	16167	18087	6187	12941	53027	8172	33495	14523	10381
1,3,8-p-Menthatriene	WT_adult_3	862	1119±N/A (1)	59780	2500	2500	2500	14258	2500	2500	2500	2500	2500	2500	2500	2500	21658	58590	12889	13041	16074	20483	22183	20140	23892	2500	2500	33105	2500	2500	2500	2500	2500	2500	2500	2500	2500	2500	2500	2500	33678	30241	12684	25403	41387	17920	36092	2500	14413
trans-Ocimenol	WT_adult_1	923	1169±N/A (1)	322535	6246	7468	2500	13108	7510	2500	8926	5766	7803	6521	10543	8475	26467	44483	22441	13979	13801	16715	27933	20707	19497	15492	7567	22975	2500	8850	6627	6902	18220	5207	8410	6499	8388	5955	8824	7105	28929	34050	12823	21095	86799	14814	56975	23477	17012
safranal	SxPv1.2_adult_10	844	1173±3 (12)	101158	41389	34373	21246	34427	21630	23574	34632	37379	23548	22598	37987	32914	57459	43748	37017	40509	48219	32041	58294	58616	59597	24785	21856	39838	37431	26575	35498	31200	46673	21725	27970	23895	26474	29807	45139	24900	37777	101158	54198	58815	84399	66592	58109	50456	54051
p-Menth-1-en-9-al	SxPv1.0_adult_10	844	1191±N/A (1)	152847	8705	13340	2500	21236	11758	2500	2500	2500	2500	7081	16739	15837	44363	152847	26014	23716	36820	31031	32598	52787	40655	14745	15486	48376	2500	2500	11000	2500	2500	2500	2500	2500	2500	5739	7421	2500	60045	48179	25029	32372	63295	27167	61400	45079	26217
alpha-Terpineol	WT_adult_1	797	1175±5 (540)	1522946	12432	19357	11850	25703	19745	21937	22575	16110	16420	13680	22596	23448	98363	99032	85226	47839	47155	47571	93819	91750	40713	59495	25971	56430	42012	22979	14782	15572	89149	18991	28700	22502	17055	12820	18320	19684	87118	116393	22824	59272	290654	34660	167810	64500	46119
p-Menth-1-en-9-al_bis	WT_adult_3	901	1191±N/A (1)	623267	98077	110989	86733	177136	112048	107500	147153	97918	94112	45782	90223	132311	179169	556929	154586	154261	147761	306773	204750	192221	164447	103365	103245	350747	101501	102099	56550	94696	104816	62126	89596	69403	56852	84171	52104	102470	395389	328144	156813	237033	376058	187937	370674	289295	156089
Cyclohexane, 1,1,3,5-tetramethyl-, cis-	SxPv1.2_adult_5	733	908±N/A (1)	46590	2500	4825	2500	9143	4070	2500	10087	2500	7324	2500	5363	5631	8562	31248	7120	2500	8119	18450	6934	8743	17135	6448	6044	30735	8697	8831	4885	7269	11992	5551	7452	7180	9088	6362	8264	8940	40929	30261	12207	31082	35935	15496	41876	46590	19934
Ethanone, 1-(2,4,5-trimethylphenyl)-	SxPv1.0_young_1	887	1312N/A (1)	91878	91878	27041	13897	2500	39005	64389	29428	35535	2500	37863	36069	15535	90166	24419	23625	23962	57900	38987	45242	45246	26551	25764	24029	22450	2500	2500	20282	2500	2500	2500	2500	2500	2500	2500	2500	2500	2500	2500	2500	2500	2500	2500	2500	2500	2500
Decanoic acid	SxPv1.0_adult_1	7016	1362Â±10 (41)	641939	496455	168134	69573	175904	184252	364607	178604	171551	91438	174198	232447	140278	641939	171400	109711	103984	331972	303313	288574	210091	256225	102407	80560	145649	89111	93657	90521	108003	37248	104108	61109	78987	99567	79508	102370	110561	88351	135374	72080	110665	102745	152111	131718	124863	90385
beta-damascone (1-(2,6,6-trimethyl-1-cyclohexenyl)-2-buten-1-one)	SxPv1.0_adult_6	769	1395±5 (11)	142897	2500	2500	2500	2500	2500	2500	2500	2500	2500	2500	2500	2500	39644	47629	43807	29946	42021	78384	38809	52663	142897	17243	26005	75639	2500	2500	2500	2500	2500	2500	2500	2500	2500	2500	2500	2500	23765	43949	47263	31808	51798	49685	72737	48451	47813
1, 1, 5-Trimethyl-1, 2-dihydronaphthalene	SxPv1.2_adult_12	889	na	36520	8775	9796	5933	19791	7299	7016	10744	9596	7809	6173	14458	9802	20454	34076	31813	27205	26498	15774	24222	22629	29353	9723	13235	20051	7988	8536	8958	5284	3266	5557	10417	6707	8618	7614	6275	6643	25211	34597	14979	36520	14080	17474	28483	30680	11335
beta-damascenone	SxPv1.0_adult_10	964	1362±6 (70)	1846108	124616	132863	98711	494227	105732	115825	219493	123943	111976	87199	230283	164770	243913	1846108	345581	282850	290103	664826	275166	468812	1131722	138796	184031	1157607	169326	123657	121371	91559	71729	93349	197439	153280	113467	114411	88525	125995	1158765	551545	301476	546326	457923	356650	1024259	953759	299756
Naphthalene, 1,2-dihydro-1,1,6-trimethyl-	SxPv1.0_adult_10	898	1332±3 (5)	457922	63035	69486	44584	147842	49320	54143	77603	59096	59530	54346	137396	70760	115342	457922	183089	144993	126637	142169	125424	163211	382820	47571	54815	253769	52576	45819	89182	44607	24738	39623	67428	54400	69094	57570	56336	54778	156427	167553	72385	226578	79259	87245	152151	142434	76364
1-Pentadecene	SxPv1.2_adult_10	852	1489±1 (20)	161567	70228	75858	45382	63465	66829	70775	57180	57589	58578	70448	47448	99268	130687	64037	73156	57897	152992	109938	131525	65984	66805	72628	73724	85198	85906	61959	45726	39651	58812	39495	67171	57458	52876	28169	41513	63015	67935	161567	71224	91584	94710	63772	81349	124307	62708
beta-Ionone	SxPv1.0_young_2	940	1491±2 (6)	216862	67998	51436	83836	55283	216862	55913	93679	52671	21800	32124	64513	57399	69179	39478	54327	26258	52038	110601	84714	45988	46139	33690	28871	76277	59391	64280	43256	22155	27159	31205	39071	38638	30571	17574	24793	34628	53538	77020	41294	28023	92311	47877	153172	69481	37125
1-Naphthalenol, 1,2,3,4-tetrahydro-2,5,8-trimethyl-	SxPv1.0_adult_6	778	1611±N/A (1)	137227	7637	8887	6914	16624	7845	2500	2500	7703	7668	5495	12012	7875	27489	129478	39730	27669	37168	27484	24592	67493	137227	16340	24715	45993	2500	7384	7403	4791	2500	2500	2500	4737	2500	6722	5451	6278	54674	33875	30132	33192	23936	25823	62785	62855	31228
Aristol-1(10)-en-9-yl isovalerate	SxPv1.0_adult_6	779	2053±N/A (1)	184934	2500	2500	2500	2500	2500	2500	2755	2500	2500	2500	2500	2500	7280	2500	41597	27988	9543	16436	25198	157218	184934	2500	11583	29115	2500	2500	2500	2500	2500	2500	2500	2500	2500	2500	2500	2500	2500	2500	2500	2500	2500	2500	2500	2500	2500
Benzene, 1,3,5-trimethyl-2-(1,2-propadienyl)-	SxPv1.0_adult_6	763	na	685365	3419	2880	21971	15716	5568	2500	22827	16999	2500	6698	9531	11196	22307	19608	194836	115766	29471	39008	132972	520771	685365	39981	56509	153201	2500	2500	25903	2500	2500	2500	2500	2500	2500	2500	2500	2500	2797	2654	3615	3340	3528	8482	2500	2528	2500
Cadalene	SxPv1.0_adult_4	647	1654±8 (34)	498881	2500	2500	12213	5303	2500	2500	43540	7510	2500	2500	4421	4900	13215	7811	179971	159168	14938	14512	498881	180446	340221	8265	14156	44489	2500	2500	19052	2500	2500	2500	2500	2500	2500	2500	2500	2500	2500	2500	2752	2500	2500	3217	2500	2500	2500
Z11-16Ald	SxPv1.0_adult_9	851	1788±N/A (1)	250244	20534	16894	11919	118492	15150	14390	82703	26498	12224	13600	12277	22203	48341	209032	60798	46414	45711	207504	46799	110414	204303	21128	35294	250244	2500	8306	2500	2500	2500	2500	10130	7853	2500	12912	2500	7525	58930	19515	33401	18430	43349	58117	45925	28095	38665
Z11-16OH	SxPv1.0_adult_10	944	1867±6 (4)	5900798	176114	176895	2500	3843936	2500	2500	908792	184266	2500	137682	2500	191979	719607	5900798	416016	353330	699667	3541313	343291	2877142	5743054	2500	187354	5409671	2500	2500	2500	2500	2500	2500	2500	2500	2500	2500	2500	2500	1417597	157651	244683	157753	253956	661784	400089	398828	441735
Z11-16OAc	SxPv1.2_adult_1	877	na	502911	2500	2500	2500	2500	4362	5681	5036	8123	56009	2500	2500	5016	2500	7786	2500	2500	2500	15197	2500	2500	13470	2500	2500	24620	64838	74660	5267	38838	67021	48208	133363	75644	65846	115439	44834	59317	502911	210557	118787	155321	285811	246525	331696	315122	143502
[truncated: 15 more columns]
